# Supplementary material for: Breaking Azacalix[4]arenes into Induline Derivatives
Source: Molecules. 2023 Dec 15;28(24):8113. doi: 10.3390/molecules28248113 (PMC10746034; doi:10.3390/molecules28248113)
Supplement: Supplementary file 1 [file molecules-28-08113-s001.zip]

Archive with 1 entries (1 files):
- molecules-2717735-supplementary.pdf
